# Supplementary material for: Signals of adaptation to agricultural stress in the genomes of two European bumblebees
Source: Front Genet. 2022 Oct 5;13:993416. doi: 10.3389/fgene.2022.993416 (PMC9579324; doi:10.3389/fgene.2022.993416)
Supplement: Supplementary file 1 [file DataSheet1.xlsx]

## Sheet: General
Journal	Frontiers in Genetics
Title	Signals of adaptation to agricultural stress in the genomes of two European bumblebees
Authors	Alex F. Hart1, Jaro Verbeeck1, Daniel Ariza1, Diego Cejas2, Guillaume Ghisbain2,3, Hannah Honchar4, Vladimir G. Radchenko4, Jakub Straka5, Toshko Ljubomirov6, Thomas Lecocq7, Juliana Dániel-Ferreira8, Simone Flaminio9, Laura Bortolotti9, Reet Karise10, Ivan Meeus1, Guy Smagghe1, Nicolas Vereecken11, Peter Vandamme12, Denis Michez2, Kevin Maebe1,*
Affiliations	1Ghent University, Faculty of Bioscience Engineering, Department of Plants and Crops, Lab of Agrozoology, Coupure Links 653, Ghent B-9000, Belgium.
	2Laboratory of Zoology, Research institute for Biosciences, University of Mons, 7000 Mons, Belgium
	3Smithsonian Tropical Research Institute, 0843-03092 Gamboa, Panama
	4Institute for Evolutionary Ecology, National Academy of Sciences of Ukraine, Lebedeva str. 37, 03143 Kyiv, Ukraine
	5Charles University, Faculty of Science, Department of Zoology, Viničná 7, Praha CZ-128 44, Czech Republic
	6Institute of Biodiversity and Ecosystem Research – Bulgarian Academy of Sciences, 1, Tzar Ossvoboditel Boulevard, Sofia, 1000, Bulgaria
	7Université de Lorraine, INRAE, URAFPA, Nancy, France
	8Department of Ecology, Swedish University of Agricultural Sciences, Box 7044, 75007, Uppsala, Sweden
	9CREA-Consiglio per la Ricerca in Agricoltura e l’Analisi dell’Economia Agraria, Centro di Ricerca Agricoltura ed Ambiente, Via Corticella 133, 40128 Bologna, Italy
	10Estonian University of Life Sciences, Institute of Agricultural and Environmental Sciences, Kreutzwaldi 1, Tartu, 51006, Estonia
	11Agroecology Lab, Université libre de Bruxelles (ULB), Boulevard du Triomphe CP 264/02, B-1050 Brussels, Belgium
	12Laboratory of Microbiology, Department of Biochemistry and Microbiology, Ghent University, K. L. Ledeganckstraat 35, 9000 Ghent, Belgium
Contact	Email: kevin.maebe@ugent.be
person	Tel.: +3292646146

## Sheet: Content_overview
Overview of all tables in this supplementary document
Table	Description of the table content
Supp. Table 1	Sampling protocol.
Supp. Table 2	Full sample site locations, coordinates, categorisation and final outcome.
Supp. Table 3	Sample counts for B. pascuorum and B. lapidarius, and number of samples excluded at each QC step
Supp. Table 4	Sample counts for each land cover category per species
Supp. Table 5	dadi results with outlier loci excluded.
Supp. Table 6	calculation of time of population growth in both species.
Supp. Table 7	Pairwise Fst for B. pascuorum populations
Supp. Table 8	Pairwise Fst for B. lapidarius populations
Supp. Table 9	Mantel test results for both species, comparing geographic distance (Haversine distance in km) against genetic distance (FST).
Supp. Table 10	Cross-entropy plots produced by sNMF, for B. pascuorum (A) and B. lapidarius (B). Both plots indicate that K = 1.
Supp. Table 11	Loci detected as under selective pressure in B. pascuorum
Supp. Table 12	Loci detected as under selective pressure in B. lapidarius
Supp. Table 13	BLAST results for B. pascuorum queries
Supp. Table 14	BLAST results for B. lapidarius queries
Supp. Table 15	Gene Ontology (GO) results for both species
Supp. Table 16	Results of the investigation into synonymous and non-synonymous SNPs

## Sheet: Supp. Table 1
Supplementary Table 1: Sampling protocol.
Description of the sampling protocol
Bumblebee workers belonging to the species Bombus pascuorum and B. lapidarius were collected from 16 countries across Europe.
Originally, a paired sampling design that comprised of one natural area and one agricultural area was suggested to the collectors of the specimens.
The instruction to the collectors was to choose areas of a 5 km radius that were either dominated by natural or by agricultural cover.
The minimum distance between pairs was 15 km. Within each sampling area, the collectors were instructed to collect 50 workers of each species in 5 sites (i.e. 10 bumblebee individuals per site).
The minimum distance between sites was 1.5 km. The 10 first sighted bumblebees were collected, no matter which species.
For locations in which both target bumblebee species were rare, a specific sampling for the two species was performed (e.g. in Spain), collecting no other species then the target species.
Collectors were encouraged to find areas they considered strongly agricultural and strongly natural but this was mostly for the purpose of ensuring a diverse range of “agricultural” and “natural” habitats across different climates.
				EXAMPLE

## Sheet: Supp. Table 2
Supplementary Table 2: Full sample site locations, coordinates, categorisation and final outcome.
* = sites were ordered into three categories based on CORINE land use data; <33.3% (= low agricultural), 33.3-66.6% (= intermediate); and >66.6% (= high agricultural).
† = when smaples were excluded, the actual reason of exclusion was given
Sample ID	Country	Sampling year	Sampling site	Latitude	Longitude	Category*	Included/excluded from analysis†
Bë.11	Belgium	2018	Rouvroy	49.542183	5.5132	Intermediate	Included - B. pascuorum
Bë.12	Belgium	2018	Rouvroy	49.542183	5.5132	Intermediate	Included - B. lapidarius
Bë.21	Belgium	2018	Lamorteau	49.518257	5.502683	Low Agriculture	Included - B. lapidarius
Bë.22	Belgium	2018	Lamorteau	49.518257	5.502683	Low Agriculture	Included - B. pascuorum
Bë.3	Belgium	2018	Virton	49.54085	5.535832	Intermediate	Included - B. lapidarius
Bë.37	Belgium	2018	Torgny	49.512327	5.481599	Low Agriculture	Included - B. pascuorum
Bë.41	Belgium	2018	Montquintin	49.541173	5.473214	High Agriculture	Included - B. lapidarius
Bë.42	Belgium	2018	Montquintin	49.541173	5.473214	High Agriculture	Included - B. pascuorum
Bë.V1.5	Belgium	2018	Veld 1	50.902667	3.920583	High Agriculture	Included - B. pascuorum
Bë.V1.6	Belgium	2018	Veld 1	50.902667	3.920583	High Agriculture	Included - B. pascuorum
Bë.V2.5	Belgium	2018	Veld 2	50.89875	3.920583	High Agriculture	Included - B. pascuorum
Bë.V2.8	Belgium	2018	Veld 2	50.89875	3.920583	High Agriculture	Included - B. pascuorum
Bë.V3.1	Belgium	2018	Veld 3	50.897194	3.914167	High Agriculture	Included - B. lapidarius
Bë.V3.5	Belgium	2018	Veld 3	50.897194	3.914167	High Agriculture	Included - B. pascuorum
Bë.V3.8	Belgium	2018	Veld 3	50.897194	3.914167	High Agriculture	Included - B. pascuorum
Bë.V4.1	Belgium	2018	Veld 4	50.887611	3.919972	High Agriculture	Included - B. lapidarius
Bë.V4.2	Belgium	2018	Veld 4	50.887611	3.919972	High Agriculture	Included - B. lapidarius
Bë.V4.3	Belgium	2018	Veld 4	50.887611	3.919972	High Agriculture	Included - B. pascuorum
Bë.V5.1	Belgium	2018	Veld 5	50.892444	3.918	High Agriculture	Included - B. lapidarius
Bë.V5.2	Belgium	2018	Veld 5	50.892444	3.918	High Agriculture	Included - B. lapidarius
Bg.1.3.2	Bulgaria	2018	E Banista vil	43.340278	23.701111	High Agriculture	Included - B. pascuorum
Bg.1.4.5	Bulgaria	2018	W Etropole	42.834444	23.983056	Intermediate	Included - B. pascuorum
Bg.1.5.1	Bulgaria	2018	W Etropole	42.834444	23.983056	Intermediate	QC - Read depth (lapidarius candidate)
Bg.1.6.2	Bulgaria	2018	W Etropole	42.834444	23.983056	Intermediate	QC - Species (lapidarius candidate)
Bg.2.1.1	Bulgaria	2018	W Okhoden vill	43.3675	23.672222	Intermediate	QC - Species (pascuorum candidate)
Bg.2.1.5	Bulgaria	2018	W Okhoden vill	43.3675	23.672222	Intermediate	QC - Read depth (pascuorum candidate)
Bg.2.2.1	Bulgaria	2018	W Okhoden vill	43.3675	23.672222	Intermediate	Included - B. pascuorum
Bg.2.3.5	Bulgaria	2018	S Devene vill	43.369444	23.626944	High Agriculture	Included - B. pascuorum
Bg.3.3.1	Bulgaria	2018	W Etropole	42.834444	23.983056	Intermediate	Included - B. pascuorum
Bg.3.6.5	Bulgaria	2018	S Boykovets vill	42.813889	23.946389	Low Agriculture	Included - B. pascuorum
CZ.BE.1	Czechia	2018	Belec	50.067911	13.965253	Low Agriculture	QC - Read depth (pascuorum candidate)
CZ.BE.3	Czechia	2018	Belec	50.067911	13.965253	Low Agriculture	Included - B. pascuorum
CZ.CE.4	Czechia	2018	Chynava	50.026589	14.023056	Low Agriculture	Included - B. pascuorum
Cz.CV.10	Czechia	2018	Cernuc Velvary	50.308101	14.207094	High Agriculture	Included - B. pascuorum
CZ.CV.4	Czechia	2018	Cernuc Velvary	50.308101	14.207094	High Agriculture	QC - Read depth (lapidarius candidate)
CZ.CV.5	Czechia	2018	Cernuc Velvary	50.308101	14.207094	High Agriculture	Included - B. lapidarius
CZ.CV.8	Czechia	2018	Cernuc Velvary	50.308101	14.207094	High Agriculture	Included - B. pascuorum
CZ.DS.2	Czechia	2018	Dolin Slaky	50.250984	14.104629	High Agriculture	Included - B. lapidarius
Cz.DS.3	Czechia	2018	Dolin Slaky	50.250984	14.104629	High Agriculture	Included - B. lapidarius
CZ.DS.4	Czechia	2018	Dolin Slaky	50.250984	14.104629	High Agriculture	QC - Read depth (lapidarius candidate)
CZ.DS.5	Czechia	2018	Dolin Slaky	50.250984	14.104629	High Agriculture	QC - Read depth (lapidarius candidate)
CZ.HV.2	Czechia	2018	Hospozin Velvary	50.30828	14.174537	High Agriculture	Included - B. pascuorum
CZ.HV.6	Czechia	2018	Hospozin Velvary	50.30828	14.174537	High Agriculture	Included - B. lapidarius
CZ.HV.8	Czechia	2018	Hospozin Velvary	50.30828	14.174537	High Agriculture	Included - B. lapidarius
CZ.LK.2	Czechia	2018	Lhota Kladno	50.083806	13.965361	Low Agriculture	Included - B. pascuorum
CZ.ML.3	Czechia	2018	Msene-lazne	50.351898	14.129387	High Agriculture	Included - B. pascuorum
CZ.ML.4	Czechia	2018	Msene-lazne	50.351898	14.129387	High Agriculture	Included - B. pascuorum
CZ.ML.5	Czechia	2018	Msene-lazne	50.351898	14.129387	High Agriculture	QC - Read depth (pascuorum candidate)
CZ.ML.6	Czechia	2018	Msene-lazne	50.351898	14.129387	High Agriculture	Included - B. lapidarius
CZ.P.1	Czechia	2018	Pruhon Chynava	50.0455	14.054538	Low Agriculture	Included - B. lapidarius
CZ.P.4	Czechia	2018	Pruhon Chynava	50.045479	14.054538	Low Agriculture	Included - B. pascuorum
CZ.SE.8	Czechia	2018	Sykonce	50.030999	13.981909	Low Agriculture	Included - B. pascuorum
CZ.VB.3	Czechia	2018	Velka Bucina Velvary	50.269997	14.25503	High Agriculture	Included - B. lapidarius
CZ.VS.10	Czechia	2018	Vysinek Slany	50.29923	14.06509	High Agriculture	Included - B. lapidarius
CZ.VS.4	Czechia	2018	Vysinek Slany	50.29923	14.06509	High Agriculture	QC - Read depth (pascuorum candidate)
CZ.VS.5	Czechia	2018	Vysinek Slany	50.29923	14.06509	High Agriculture	Included - B. pascuorum
CZ.VS.8	Czechia	2018	Vysinek Slany	50.29923	14.06509	High Agriculture	Included - B. lapidarius
Est.A7	Estonia	2018	Estonia A	58.579472	23.558279	Intermediate	QC - Read depth (lapidarius candidate)
Est.P1.3	Estonia	2018	Peressaare 1	59.094389	26.84775	Low Agriculture	Included - B. pascuorum
Est.P4.2	Estonia	2018	Peressaare 4	59.117139	26.922611	High Agriculture	Included - B. pascuorum
Est.P5.4	Estonia	2018	Peressaare 5	59.106389	26.944361	Low Agriculture	Included - B. pascuorum
Est.V2.1	Estonia	2018	Vinni 2	59.281778	26.423944	High Agriculture	Included - B. lapidarius
Est.V2.2	Estonia	2018	Vinni 2	59.281778	26.423944	High Agriculture	Included - B. pascuorum
Est.V3.5	Estonia	2018	Vinni 3	59.267583	26.439139	Intermediate	Included - B. lapidarius
Est.V4.9	Estonia	2018	Vinni 4	59.267083	26.399333	High Agriculture	Included - B. lapidarius
Est.V5.1	Estonia	2018	Vinni 5	59.250944	26.452833	High Agriculture	Included - B. lapidarius
Est.V5.3	Estonia	2018	Vinni 5	59.250944	26.452833	High Agriculture	Included - B. pascuorum
Est.V5.6	Estonia	2018	Vinni 5	59.250944	26.452833	High Agriculture	QC - Kinship (lapidarius candidate)
Est.V5.9	Estonia	2018	Vinni 5	59.250944	26.452833	High Agriculture	Included - B. pascuorum
EstA.1	Estonia	2018	Estonia A	58.579472	23.558279	Intermediate	Included - B. pascuorum
EstA.2	Estonia	2018	Estonia A	58.579472	23.558279	Intermediate	Included - B. pascuorum
EstB.1	Estonia	2018	Estonia B	58.584583	23.569533	Low Agriculture	Included - B. lapidarius
EstD.1	Estonia	2018	Estonia D	58.717451	23.77327	High Agriculture	Included - B. pascuorum
EstE.1	Estonia	2018	Estonia E	58.7108	23.7881	Intermediate	Included - B. pascuorum
Fr 3.7	France	2019	Location 3	49.403085	0.817566	High Agriculture	Included - B. pascuorum
FR.EST.1	Spain	2019	Estet	42.5205	0.7229	Intermediate	Included - B. pascuorum
FR.EST.3	Spain	2019	Estet	42.5205	0.7229	Intermediate	Included - B. pascuorum
Fr.Ey.11	France	2019	Eyne 1				Excluded - Geographic data
Fr.Ey.12	France	2019	Eyne 1				Excluded - Geographic data
Fr.Ey.2.3	France	2019	Eyne 1				Excluded - Geographic data
Fr.Ey.3	France	2019	Eyne 1				Excluded - Geographic data
Fr.Ey2.1	France	2019	Eyne 2				Excluded - Geographic data
Fr.Ey2.10	France	2019	Eyne 2				Excluded - Geographic data
FR.L2.D2	France	2019	Limoge 2	45.9500236	1.3960488	High Agriculture	Included - B. lapidarius
FR.L2.D3	France	2019	Limoge 2	45.9500236	1.3960488	High Agriculture	Included - B. lapidarius
FR.L2.D4	France	2019	Limoge 2	45.9500236	1.3960488	High Agriculture	Included - B. lapidarius
FR.L2.D5	France	2019	Limoge 2	45.9500236	1.3960488	High Agriculture	Included - B. pascuorum
FR.L2.D8	France	2019	Limoge 2	45.9500236	1.3960488	High Agriculture	Included - B. pascuorum
FR.LIM1.1	France	2019	Limoge 1	45.572471	0.918092	High Agriculture	QC - Kinship (lapidarius candidate)
FR.LIM1.2	France	2019	Limoge 1	45.572471	0.918092	High Agriculture	Included - B. lapidarius
FR.LIM1.3	France	2019	Limoge 1	45.572471	0.918092	High Agriculture	QC - Kinship (lapidarius candidate)
FR.LIM1.5	France	2019	Limoge 1	45.572471	0.918092	High Agriculture	Included - B. pascuorum
FR.LIM1.6	France	2019	Limoge 1	45.572471	0.918092	High Agriculture	QC - Read depth (pascuorum candidate)
FR.Loc1.1	France	2018	Location 1	49.221272	0.733882	Intermediate	Included - B. pascuorum
FR.Loc2.1	France	2018	Location 2	49.428972	-1.192312	Intermediate	Included - B. lapidarius
FR.Loc2.2	France	2018	Location 2	49.428972	-1.192312	Intermediate	Included - B. lapidarius
FR.Loc3.1	France	2018	Location 3	49.403085	0.817566	High Agriculture	Included - B. lapidarius
FR.Loc3.2	France	2018	Location 3	49.403085	0.817566	High Agriculture	Included - B. lapidarius
FR.Loc4.5	France	2018	Location 4	49.406836	0.149632	Intermediate	Included - B. lapidarius
FR.MT1	France	2019	Montgardin	44.5553	6.2164	High Agriculture	Included - B. lapidarius
FR.MT2	France	2019	Montgardin	44.5553	6.2164	High Agriculture	Included - B. lapidarius
FR.RE.2	Spain	2019	Refuge	42.6149	0.7666	Low Agriculture	Included - B. pascuorum
FR.RE.3	Spain	2019	Refuge	42.6149	0.7666	Low Agriculture	Included - B. pascuorum
FR.TO.1	France	2019	Tours	47.4122	0.6097	High Agriculture	Included - B. lapidarius
FR.TO.10	France	2019	Tours	47.4122	0.6097	High Agriculture	Included - B. pascuorum
FR.TO.11	France	2019	Tours	47.4122	0.6097	High Agriculture	Included - B. pascuorum
FR.TO.2	France	2019	Tours	47.4122	0.6097	High Agriculture	Included - B. lapidarius
FR.TO.3	France	2019	Tours	47.4122	0.6097	High Agriculture	Included - B. lapidarius
FR.TO.4	France	2019	Tours	47.4122	0.6097	High Agriculture	Included - B. lapidarius
FR.TO.8	France	2019	Tours	47.4122	0.6097	High Agriculture	Included - B. pascuorum
FR.TO.9	France	2019	Tours	47.4122	0.6097	High Agriculture	Included - B. pascuorum
Fr4.4	France	2019	Location 4	49.406836	0.149632	Intermediate	QC - Read depth (pascuorum candidate)
H1.2	England	2018	Huggate 1	53.939665	-0.704878	High Agriculture	Included - B. pascuorum
H1.3	England	2018	Huggate 1	53.939665	-0.704878	High Agriculture	Included - B. lapidarius
H2.3	England	2018	Huggate 2	53.944651	-0.669955	High Agriculture	Included - B. lapidarius
H2.4	England	2018	Huggate 2	53.944651	-0.669955	High Agriculture	Included - B. lapidarius
H2.5	England	2018	Huggate 2	53.944651	-0.669955	High Agriculture	Included - B. lapidarius
H2.6	England	2018	Huggate 2	53.944651	-0.669955	High Agriculture	Included - B. lapidarius
H2.7	England	2018	Huggate 2	53.944651	-0.669955	High Agriculture	Included - B. lapidarius
H2.8	England	2018	Huggate 2	53.944651	-0.669955	High Agriculture	Included - B. lapidarius
H3.10	England	2018	Huggate 3	53.940046	-0.679225	High Agriculture	Included - B. lapidarius
H3.6	England	2018	Huggate 3	53.940046	-0.679225	High Agriculture	QC - Read depth (pascuorum candidate)
H3.7	England	2018	Huggate 3	53.940046	-0.679225	High Agriculture	Included - B. pascuorum
H3.8	England	2018	Huggate 3	53.940046	-0.679225	High Agriculture	QC - Read depth (lapidarius candidate)
H3.9	England	2018	Huggate 3	53.940046	-0.679225	High Agriculture	Included - B. lapidarius
H4.6	England	2018	Huggate 4	53.948219	-0.687694	High Agriculture	Included - B. pascuorum
H5.4	England	2018	Huggate 5	53.938664	-0.717765	High Agriculture	Included - B. pascuorum
I.BE.4	Italy	2018	Benni	44.596886	11.538535	Intermediate	Included - B. pascuorum
I.CA.1	Italy	2018	Casetti	44.578861	11.568675	High Agriculture	QC - Heterozygosity (pascuorum candidate)
I.MI.4	Italy	2018	Miserabili	44.608144	11.575264	High Agriculture	QC - Heterozygosity (pascuorum candidate)
I.PI.4	Italy	2018	Pianella	44.596858	11.587342	High Agriculture	Included - B. pascuorum
I.RO.2	Italy	2018	Ronchi	44.584642	11.550856	High Agriculture	Included - B. pascuorum
I.SNA.1	Italy	2018	Semi-Natural A	44.304519	11.322911	High Agriculture	Included - B. lapidarius
I.SNB.2	Italy	2018	Semi-Natural B	44.297319	11.334906	High Agriculture	QC - Read depth (lapidarius candidate)
I.SNB.3	Italy	2018	Semi-Natural B	44.297319	11.334906	High Agriculture	QC - Read depth (pascuorum candidate)
I.SNC.1	Italy	2018	Semi-Natural C	44.297858	11.306156	Intermediate	Included - B. pascuorum
I.SNC.2	Italy	2018	Semi-Natural C	44.297858	11.306156	Intermediate	Included - B. lapidarius
I.SND.2	Italy	2018	Semi-Natural D	44.307697	11.342853	High Agriculture	Included - B. pascuorum
I.SNE.3	Italy	2018	Semi-Natural E	44.317558	11.331719	Intermediate	Included - B. lapidarius
M1.7	England	2018	Moors 1	54.392531	-0.733601	Low Agriculture	Included - B. pascuorum
M3.6	England	2018	Moors 3	54.377174	-0.74041	Low Agriculture	Included - B. pascuorum
M4.10	England	2018	Moors 4	54.369165	-0.695327	Low Agriculture	Included - B. lapidarius
M5.2	England	2018	Moors 5	54.3316	-0.69378	Intermediate	Included - B. pascuorum
M5.4	England	2018	Moors 5	54.3316	-0.69378	Intermediate	Included - B. pascuorum
NL.DP.1	Netherlands	2019	Dog Park	51.971742	5.391325	High Agriculture	Included - B. lapidarius
NL.DP.2	Netherlands	2019	Dog Park	51.971742	5.391325	High Agriculture	Included - B. lapidarius
NL.DP.3	Netherlands	2019	Dog Park	51.971742	5,391325	High Agriculture	Included - B. lapidarius
NL.DP.4	Netherlands	2019	Dog Park	51.971742	5.391325	High Agriculture	Included - B. pascuorum
NL.DP.5	Netherlands	2019	Dog Park	51.971742	5,391325	High Agriculture	Included - B. pascuorum
NL.DP.6	Netherlands	2019	Dog Park	51.971742	5.391325	High Agriculture	Included - B. pascuorum
NL.LED.1	Netherlands	2019	Leiden	52.163754	4.473761	High Agriculture	Included - B. pascuorum
NL.LED.10	Netherlands	2019	Leiden	52.163754	4.473761	High Agriculture	Included - B. lapidarius
NL.LED.2	Netherlands	2019	Leiden	52.163754	4.473761	High Agriculture	Included - B. pascuorum
NL.LED.3	Netherlands	2019	Leiden	52.163754	4.473761	High Agriculture	Included - B. pascuorum
NL.LED.4	Netherlands	2019	Leiden	52.163754	4.473761	High Agriculture	Included - B. pascuorum
NL.LED.8	Netherlands	2019	Leiden	52.163754	4.473761	High Agriculture	Included - B. lapidarius
NL.LED.9	Netherlands	2019	Leiden	52.163754	4.473761	High Agriculture	Included - B. lapidarius
NL.TX.1	Netherlands	2019	Texel	53.030956	4.837015	High Agriculture	Included - B. pascuorum
NL.TX.10	Netherlands	2019	Texel	53.030956	4.837015	High Agriculture	Included - B. lapidarius
NL.TX.11	Netherlands	2019	Texel	53.030956	4.837015	High Agriculture	Included - B. lapidarius
NL.TX.13	Netherlands	2019	Texel	53.030956	4.837015	High Agriculture	Included - B. pascuorum
NL.TX.14	Netherlands	2019	Texel	53.030956	4.837015	High Agriculture	Included - B. pascuorum
NL.TX.16	Netherlands	2019	Texel	53.030956	4.837015	High Agriculture	QC - Species (pascuorum candidate)
NL.TX.2	Netherlands	2019	Texel	53.030956	4.837015	High Agriculture	Included - B. pascuorum
NL.TX.3	Netherlands	2019	Texel	53.030956	4.837015	High Agriculture	Included - B. pascuorum
NL.TX.4	Netherlands	2019	Texel	53.030956	4.837015	High Agriculture	Included - B. pascuorum
NL.TX.8	Netherlands	2019	Texel	53.030956	4.837015	High Agriculture	QC - Read depth (lapidarius candidate)
NL.TX.9	Netherlands	2019	Texel	53.030956	4.837015	High Agriculture	Included - B. lapidarius
PT01	Portugal	2019	Portugal	41.9653	-6.7755	Low Agriculture	Included - B. lapidarius
PT02	Portugal	2019	Portugal	41.9653	-6.7755	Low Agriculture	Included - B. lapidarius
PT04	Portugal	2019	Portugal	41.9653	-6.7755	Low Agriculture	Included - B. lapidarius
PT05	Portugal	2019	Portugal	41.9653	-6.7755	Low Agriculture	Included - B. lapidarius
Sc.EP1	Scotland	2018	Edinbrugh				Excluded - Geographic data
SC.GP1	Scotland	2018	Glasgow				Excluded - Geographic data
Sp.EDB.1	Spain	2019	Embalse de Baserca	42.5742	0.7563	Low Agriculture	Included - B. pascuorum
SW.Gre.5	Sweden	2018	Gredelbyleden	59.765742	17.758777	Intermediate	Included - B. lapidarius
SW.Gre.6	Sweden	2018	Gredelbyleden	59.765742	17.758777	Intermediate	Included - B. pascuorum
SW.Gur.5	Sweden	2018	Gurresta	59.683417	17.734056	High Agriculture	Included - B. lapidarius
SW.Gur.6	Sweden	2018	Gurresta	59.683417	17.734056	High Agriculture	Included - B. pascuorum
SW.LH.5	Sweden	2018	LH	59.697944	17.927747	Low Agriculture	QC - Heterozygosity (lapidarius candidate)
SW.LH.6	Sweden	2018	LH	59.697944	17.927747	Low Agriculture	Included - B. pascuorum
SW.LL.5	Sweden	2018	LL	59.737081	17.92865	Intermediate	Included - B. lapidarius
SW.LL.6	Sweden	2018	LL	59.737081	17.92865	Intermediate	Included - B. pascuorum
SW.N1.1	Sweden	2018	N1	60.01583	17.09505	Low Agriculture	Included - B. pascuorum
SW.N2.1	Sweden	2018	N2	60.0213	17.07041	High Agriculture	Included - B. pascuorum
SW.N2.2	Sweden	2018	N2	60.0213	17.07041	High Agriculture	Included - B. pascuorum
SW.N5.1	Sweden	2018	N5	60.0133889	17.1563611	High Agriculture	Included - B. pascuorum
SW.N6.1	Sweden	2018	N6	60.0328611	17.1640278	High Agriculture	Included - B. pascuorum
SW.N7.2	Sweden	2018	N7	60.045866	17.204438	High Agriculture	Included - B. pascuorum
SW.Vas.3	Sweden	2018	Vassunda	59.705961	17.741861	Intermediate	QC - Read depth (pascuorum candidate)
TL0049	France	2015	Corse 2	42.290278	8.877778	Low Agriculture	QC - Heterozygosity (pascuorum candidate)
TL0050	France	2015	Corse 2	42.290278	8.877778	Low Agriculture	QC - Heterozygosity (pascuorum candidate)
TL0054	France	2015	Corse 2	42.290278	8.877778	Low Agriculture	QC - Heterozygosity (pascuorum candidate)
TL0301	France	2015	Pas-de-Calais	50.865411	1.632053	High Agriculture	Included - B. pascuorum
TL0303	France	2015	Pas-de-Calais	50.865411	1.632053	High Agriculture	Included - B. pascuorum
TL0318	Germany	2015	Sachsen-Anhalt	52.166639	11.417111	High Agriculture	Included - B. pascuorum
TL0389	Bulgaria	2015	Choumen 1	42.988333	27.040556	Low Agriculture	Included - B. pascuorum
TL0399	Bulgaria	2015	Choumen 2	43.056111	27.04	High Agriculture	Included - B. pascuorum
TL0516	Italy	2015	Vinadio	44.33	7.083889	Intermediate	QC - Heterozygosity (pascuorum candidate)
TL0603	Germany	2015	Sachsen-Anhalt	52.166639	11.417111	High Agriculture	QC - Heterozygosity (pascuorum candidate)
TL0622	Poland	2015	Lubuskie	52.409389	15.486861	Low Agriculture	Included - B. pascuorum
TL0682	Poland	2015	Warmińsko-Mazurskie 2	53.856556	20.020417	High Agriculture	Included - B. pascuorum
TL0723	Poland	2015	Podlaskie 1	53.752722	23.407722	High Agriculture	Included - B. pascuorum
TL0777	Poland	2015	Świętokrzyskie 1	51.071472	20.269	High Agriculture	QC - Species (lapidarius candidate)
TL0881	Ireland	2015	Dublin	53.341389	-6.276944	High Agriculture	QC - Read depth (lapidarius candidate)
U.A1.7	Ukraine	2018	Agri 1	50.262861	30.309611		Excluded - Geographic data
U.A2.2	Ukraine	2018	Agri 2	50.271056	30.291833		Excluded - Geographic data
U.N1.3	Ukraine	2018	Nat 1	50.341417	30.495944	Intermediate	Included - B. lapidarius
U.N2.3	Ukraine	2018	Nat 2	50.336611	30.515167	Low Agriculture	Included - B. lapidarius
U.N3.3	Ukraine	2018	Nat 3	50.325389	30.530917	High Agriculture	Included - B. lapidarius
U.N3.4	Ukraine	2018	Nat 3	50.325389	30.530917	High Agriculture	QC - Heterozygosity (pascuorum candidate)
U.N3.5	Ukraine	2018	Nat 3	50.325389	30.530917	High Agriculture	QC - Heterozygosity (pascuorum candidate)
U.N3.6	Ukraine	2018	Nat 3	50.325389	30.530917	High Agriculture	QC - Heterozygosity (pascuorum candidate)
U.N3.7	Ukraine	2018	Nat 3	50.325389	30.530917	High Agriculture	Included - B. pascuorum
U.N4.5	Ukraine	2018	Nat 4	50.307889	30.551944	High Agriculture	Included - B. lapidarius
U.N5.6	Ukraine	2018	Nat 5	50.310222	30.578278	Low Agriculture	Included - B. lapidarius

## Sheet: Supp. Table 3
Supplementary Table 3. Sample counts for B. pascuorum and B. lapidarius, and number of samples excluded at each QC step
	B. pascuorum	B. lapidarius
Total collected specimens	118	88
Likely non-target species	2	2
Siblings	1	3
Low read depth	8	9
High homozygosity	10	1
Number of remaining specimens	97	73

## Sheet: Supp. Table 4
Supplementary Table 4. Sample counts for each land cover category per species
Land cover category	B. pascuorum	B. lapidarius
High agriculture	62	52
Intermediate	16	11
Low agriculture	19	10

## Sheet: Supp. Table 5
Supplementary Table 5: dadi results with outlier loci excluded.
Significant models are marked in bold.
For all models, T = the time at which change began, in units of 1.5 ancestral population size generations.
Nu = ratio of modern to ancient population size; NuB = ratio of the bottleneck population size to ancient population size; and NuF= ratio of modern to ancient population size.
Model		Log Likelihood	AIC	Best fit parameters
B. pascuorum	Neutral Model	-6262.68	-	-
	Growth	-264.52	533.04	Nu = 23.13; T = 0.48
	Bottlegrowth	-268.16	542.33	NuB = 0.74; NuF = 22.44; T = 0.58
	Two Epoch	-367.86	739.71	Nu = 13.01; T = 0.26
B. lapidarius	Neutral Model	-5582.57	-	-
	Growth	-173.85	351.70	Nu = 20.00; T = 0.60
	Bottlegrowth	-173.77	353.55	NuB = 0.97; NuF = 19.77; T = 0.61
	Two Epoch	-252.64	509.27	Nu = 11.00; T = 0.30

## Sheet: Supp. Table 6
Supplementary Table 6: calculation of time of population growth in both species.
dadi defines ϴ as = 4NaµL
where:
Na is the size of the ancestral population
µ is the mutation rate
L is the length in bp of sequences used for analysis
Thus, we can figure out the size of the ancestral population (Na) if we have the other parameters solved as Na = ϴ/4µL
- ϴ is calculated by dadi when testing models - for both species, we used it from the best-fitting model (~1185 for B. pascuorum, ~1652 for B. lapidarius)
- µ has been determined experimentally for B. terrestris by Liu et al. (2017; doi: 10.1093/molbev/msw226), who found a rate of 3.6 x 10-9
- To determine L, we need to know the number of RAD loci for each species (around 14,000 for both) and the read length (125bp) = 1,750,000.
When we inserted all the data into the formula, Na = 47,054 for B. pascuorum and 65,575 for B. lapidarius.
We can calculate the time since population growth using the formula T = 1.5 Ne:
Where:
- T is the time in number of generations. For bumblebees, that’s one generation per year, so effectively this is the number of years.
- Ne is the ancestral population size.
- Typically the formula uses 3 for diploid species, but bumblebees use 1.5 because they are haplodiploid.
Thus, the final result for B. pascuorum is 70,580 T ago = 70,580 years ago, and for B. lapidarius: 98,363 years.
These formulas can be found in the documentation for dadi and the supplementary information of Theodorou et al. 2018 (doi: 10.1098/rspb.2017.2806).

## Sheet: Supp. Table 7
Supplementary Table 7: Pairwise Fst for B. pascuorum populations
	Belgium_North	Belgium_South	Bulgaria_North	Bulgaria_South	Czechia_North	Czechia_South	England_Huggate	England_Moors	Estonia_Peressaare	Estonia_Vinni	Italy_Rural	Netherlands_Dog_Park	Netherlands_Leiden	Netherlands_Texel	Spain_Mountains	Sweden_Forest	Sweden_Uppland
Belgium_North	-	0.070	0.074	0.080	0.058	0.077	0.073	0.075	0.069	0.072	0.098	0.066	0.062	0.060	0.073	0.080	0.086
Belgium_South		-	0.099	0.097	0.068	0.093	0.095	0.089	0.104	0.108	0.124	0.099	0.093	0.087	0.102	0.084	0.098
Bulgaria_North			-	0.124	0.079	0.122	0.114	0.108	0.124	0.129	0.166	0.122	0.106	0.095	0.119	0.099	0.123
Bulgaria_South				-	0.081	0.122	0.118	0.111	0.131	0.131	0.163	0.127	0.109	0.100	0.124	0.101	0.126
Czechia_North					-	0.078	0.077	0.075	0.078	0.080	0.105	0.078	0.076	0.071	0.088	0.075	0.084
Czechia_South						-	0.111	0.105	0.126	0.127	0.161	0.120	0.107	0.097	0.120	0.094	0.117
England_Huggate							-	0.082	0.117	0.118	0.150	0.111	0.101	0.091	0.112	0.088	0.106
England_Moors								-	0.102	0.103	0.144	0.104	0.097	0.088	0.11	0.081	0.097
Estonia_Peressaare									-	0.115	0.173	0.111	0.097	0.086	0.112	0.094	0.116
Estonia_Vinni										-	0.174	0.114	0.101	0.088	0.116	0.095	0.119
Italy_Rural											-	0.154	0.139	0.120	0.143	0.129	0.162
Netherlands_Dog_Park												-	0.092	0.083	0.104	0.101	0.120
Netherlands_Leiden													-	0.077	0.095	0.099	0.113
Netherlands_Texel														-	0.090	0.089	0.099
Spain_Mountains															-	0.109	0.123
Sweden_Forest																-	0.070

## Sheet: Supp. Table 8
Supplementary Table 8: Pairwise Fst for B. lapidarius populations
	Belgium_North	Belgium_South	Czechia_North	England_Huggate	Estonia_Vinni	Italy_Wilds	Netherlands_Dog_Park	Netherlands_Leiden	Netherlands_Texel	Portugal	Sweden_Uppland	Ukraine
Belgium_North	-	0.088	0.054	0.082	0.090	0.131	0.088	0.082	0.098	0.147	0.121	0.083
Belgium_South		-	0.055	0.082	0.113	0.136	0.111	0.107	0.123	0.173	0.123	0.078
Czechia_North			-	0.070	0.066	0.088	0.065	0.063	0.075	0.122	0.076	0.053
England_Huggate				-	0.095	0.117	0.093	0.091	0.104	0.153	0.109	0.083
Estonia_Vinni					-	0.169	0.120	0.116	0.133	0.187	0.157	0.097
Italy_Wilds						-	0.174	0.169	0.190	0.168	0.190	0.125
Netherlands_Dog_Park							-	0.115	0.136	0.187	0.162	0.102
Netherlands_Leiden								-	0.127	0.179	0.152	0.097
Netherlands_Texel									-	0.202	0.175	0.114
Portugal										-	0.224	0.164
Sweden_Uppland											-	0.112

[truncated: 8 more sheets: Supp. Table 9, Supp. Table 10, Supp. Table 11, Supp. Table 12, Supp. Table 13, Supp. Table 14, Supp. Table 15, Supp. Table 16]
